# Supplementary material for: Who supports Bernie? Analyzing identity and ideological variation on Twitter during the 2020 democratic primaries
Source: PLoS One. 2024 Apr 11;19(4):e0294735. doi: 10.1371/journal.pone.0294735 (PMC11008827; doi:10.1371/journal.pone.0294735)
Supplement: S1 File — (ZIP) [file pone.0294735.s002.zip]

Archive with 2 entries (2 files):
- bernie_supplement.pdf
- supplement.tex
