# Supplementary material for: Who supports Bernie? Analyzing identity and ideological variation on Twitter during the 2020 democratic primaries
Source: PLoS One. 2024 Apr 11;19(4):e0294735. doi: 10.1371/journal.pone.0294735 (PMC11008827; doi:10.1371/journal.pone.0294735)
Supplement: S1 File — (ZIP) [file pone.0294735.s002.zip › supplement.tex]

\documentclass[10pt,letterpaper]{article}
\usepackage[top=0.85in,left=2.75in,footskip=0.75in]{geometry}

% amsmath and amssymb packages, useful for mathematical formulas and symbols
\usepackage{amsmath,amssymb}

% Use adjustwidth environment to exceed column width (see example table in text)
\usepackage{changepage}

\usepackage{booktabs}

% Use Unicode characters when possible
\usepackage[utf8x]{inputenc}

\usepackage{longtable}

% textcomp package and marvosym package for additional characters
\usepackage{textcomp,marvosym}

% cite package, to clean up citations in the main text. Do not remove.
\usepackage{cite}

% Use nameref to cite supporting information files (see Supporting Information section for more info)
\usepackage{nameref,hyperref}

% line numbers
\usepackage[right]{lineno}

% ligatures disabled
\usepackage{microtype}

\renewcommand{\thefigure}{S\arabic{figure}}
\renewcommand{\thetable}{S\arabic{table}}


\newcommand{\hl}[1]{\textcolor{black}{{#1}}}
% color can be used to apply background shading to table cells only
\usepackage[table]{xcolor}

% array package and thick rules for tables
\usepackage{array}

% create "+" rule type for thick vertical lines
\newcolumntype{+}{!{\vrule width 2pt}}

% create \thickcline for thick horizontal lines of variable length
\newlength\savedwidth
\newcommand\thickcline[1]{%
  \noalign{\global\savedwidth\arrayrulewidth\global\arrayrulewidth 2pt}%
  \cline{#1}%
  \noalign{\vskip\arrayrulewidth}%
  \noalign{\global\arrayrulewidth\savedwidth}%
}

% \thickhline command for thick horizontal lines that span the table
\newcommand\thickhline{\noalign{\global\savedwidth\arrayrulewidth\global\arrayrulewidth 2pt}%
\hline
\noalign{\global\arrayrulewidth\savedwidth}}


% Remove comment for double spacing
%\usepackage{setspace} 
%\doublespacing

% Text layout
\raggedright
\setlength{\parindent}{0.5cm}
\textwidth 5.25in 
\textheight 8.75in

% Bold the 'Figure #' in the caption and separate it from the title/caption with a period
% Captions will be left justified
\usepackage[aboveskip=1pt,labelfont=bf,labelsep=period,justification=raggedright,singlelinecheck=off]{caption}
\renewcommand{\figurename}{Fig}

% Use the PLoS provided BiBTeX style
\bibliographystyle{plos2015}

% Remove brackets from numbering in List of References
\makeatletter
\renewcommand{\@biblabel}[1]{\quad#1.}
\makeatother


% Header and Footer with logo
\usepackage{lastpage,fancyhdr,graphicx}
\usepackage{epstopdf}
%\pagestyle{myheadings}
\pagestyle{fancy}
\fancyhf{}
%\setlength{\headheight}{27.023pt}
%\lhead{\includegraphics[width=2.0in]{PLOS-submission.eps}}
\rfoot{\thepage/\pageref{LastPage}}
\renewcommand{\headrulewidth}{0pt}
\renewcommand{\footrule}{\hrule height 2pt \vspace{2mm}}
\fancyheadoffset[L]{2.25in}
\fancyfootoffset[L]{2.25in}
\lfoot{\today}

%% Include all macros below

\newcommand{\lorem}{{\bf LOREM}}
\newcommand{\ipsum}{{\bf IPSUM}}

\begin{document}
\vspace*{0.2in}

% Title must be 250 characters or less.
{\Large
\textbf\newline{Who supports Bernie? analyzing identity and ideological variation on Twitter during the 2020 Democratic primaries}} % Please use "sentence case" for title and
\newline
%% If your work has an appendix, this is the place to put it.

\section*{Supporting Information}

\subsection*{Search Terms Used}\label{app:termlist}

Below is a list of the 229 search terms used at some point during data collection: 

 "\#ACA", "\#Bernie", "\#bidenharristosaveamerica", "\#bidenisaracist", "\#debate", "\#democratsaredomesticterrorists", "\#democratshateamerica", "\#ERA", "\#filltheseat", "\#FITN", "\#fucktrump", "\#gop", "\#kamalaisacop", "\#kamalaisaliar", "\#madamvicepresident", "\#maga", "\#moscowhunter", "\#newhampshire", "\#presidentialdebate", "\#Resist", "\#SCOTUS", "\#traitortrump", "\#treasonoustrump", "\#trump", "\#trump2020tosaveamerica", "\#trumpcanceledamerica", "\#trumpcoupplot", "\#trumphatesourveterans", "\#TrumpIsBroke", "\#Tulsi", "\#voteinperson", 
 "\#voteinperson2020", "\#WhyI'mNotVotingForJoe", "\#WhyI'mVotingForJoe", "aca10", "AllMeansAll", "amobernie", "Amy Klobuchar", "AmyforAmerica", "amyknowsme", "angryamy", "basementjoe", "Bernie Sanders", "bernie2020", "berniebeatstrump", "berniebots", "BernieBrosIsAMyth", "berniehas3houses", "berniesanders", 
 
 "berniesgonnawin", "berniewon",  "Biden2020", "bidenbounceback", "bidenforchina", "bidenfront", "bidenharris", "BidenHarris2020", "BidenIsCorrupt", "BidenParaPresidente", "blackwomenforbernie", "bloomberg2020", "BlueWave2020", "cameltoeharris", "CancelMyDebt", "CNNisTrash", "corruptdementiajoe", "creepyjoeandthehoe", "CriptheVote", "DemConvention", "DemDebate", "democraticconvention", "DemocraticDebate", 
 
 "democrats2020", "Dems2020", "Deval Patrick ", "Devalforall", "devalpatrick", "DevalPatrick2020", "DreamBigFightHard", "DropOutAmy", "dropoutpete", "DumpTrump2020", "EndWastefulWars", "Equalrightsamendment", "equipotom", "ERAnow", "Fightfor15", "fourmoreyears", "ganamosconmike", "GetItDone", "Grit", "HarrisBiden", "hiddenbiden", "Hilary Clinton", "hologramjoe", "HousingForAll", "ILikeBernie", "ilikemike", "Impeachment Hoax", "ITrustBernie", "Joe Biden", "joeandthehoe", "JoeBiden", "joebidenhasdementia", "JoeMentum", "JoeMomentum", "John Delaney", "juntosconpete", "juntosconwarren", "kamala", "kamalaharrisisafraud", "Keep America Great", "Khive", "klobucharged", "klobucharmy", "klomentum", "landslide2020", "latinosforbiden", "latinosforpete", "latinosfortom", "latinosforwarren", "latinxforbernie", "latinxforpete", "latinxforwarren", "liarinchief]", "Lock Her Up", "LoseWithBiden", "m4a", "MarchOnDNC", "marxistbernie", "medicare for all", "Medicare4All", "MedicareforAll", "Michael Bennet", "Michael Bloomberg", "mike2020", "mikewillgetitdone", "minimike", "mipresidenta", "momenTOM", "neverbiden", "neverbidenneverharris", "new hampshire primary", "NHPolitics", "nhprimary", "NobodyLikesHim", "noharris", "nojoe", "NoMiddleGround", "NotMeNRA", "NotMeUs", "NoWarWithIran", "obamacare", "Pete Buttigieg", "pete2020", "PeteForAmerica ", "PeteforPresident", "phonykamala", "Prosecutor2020", "puppetjoe", "QAnon2020", "RemoveTrumpNow", "retirebiden", "RNC2020", "rncconvention2020", "ShePersisted", "sleepyjoe", "sleepyjoeandthehoe", "StandWithTulsi", "Stock Market", "StopERA", "StructuralChange", "supertuesday", "SuperTuesday2", "takeherout", "TeamBloomberg", "TeamJoe", "teamofrivals", "TeamPete", "TeamWarren", "TellTheTruthJoe", "termlimitsforcongress", "thankyoubernie", "tiobernie", "todosconbiden", "todoscontom", "Tom Steyer", "TomforPresident", "trump2020landslide", "trumpfailsamerica", "trumphasnoplan", "trumpkillsamericans", "trumpkillsseniors", "trumpkillsustroops", "trumpkillsvets", "trumpliesamericansdies", "trumplieseverytimehespeaks", "trumptrain", "trumptrain2020", "trumpvirus", "TrustBernie", "Tulsi Gabbard", "Tulsi2020", "tulsicoward ", "tulsigabbard", "tulsiwasright", "Turkey Borders", "Unemployment Rate", "unidosconamy", "unidosconbernie", "unidosconbiden", "unidosconpete", "VoteBidenHarris2020", "VoteBlueNoMatterWho2020", "VoteforBernie", "votegreen2020", "voterfraud", "warrencastro2020", "warrenlachingona", "WarrenToBernie", "WarrenToBiden", "Win Back the House", "winecave", "winecavepete", "WomenForBernie", "womenrising", "womensmarch", "womensmarch2020", "WorldWarIII"

 
In addition to these keywords, we also followed tweets by or mentioning the following 20 users at some point during 2020:
\begin{quote}
MichaelBennet, JoeBiden, Mike2020, PeteButtigieg, JohnDelaney, TulsiGabbard, amyklobuchar, DevalPatrick, BernieSanders, TomSteyer, ewarren, AndrewYang, TomPerez, FiservForum, DNC, TheDemocrats, milwaukee2020, TrumpWarRoom, VP45, DemConvention
\end{quote}

Note that these handles reflect usernames as of December 2022. Our collection script followed these users by tracking their user IDs, which allowed us to track the underlying accounts despite potential changes in screen names.  


\subsection*{Plot for Choosing k}\label{app:ami}

\begin{figure}[t]
\centering
    \begin{tabular}{c c}
     % \includegraphics[width=.47\linewidth]{ami_whortwho.pdf}    & \includegraphics[width=.47\linewidth]{ami_whortswhat.pdf}  \\
      (a)   & (b)
    \end{tabular}
    \caption{\textbf{Mean AMI values for runs of VSP}. Mean AMI values for runs of VSP with 95\% confidence intervals (y-axis) for each setting of $k$ for runs of VSP for the clustering of the who retweets whom (a) and who retweets what (b) analysis }
    \label{fig:ami}
\end{figure}

Figures~\ref{fig:ami}a) and b) provide results for our evaluation of the correct setting of $k$ for our clustering of the who retweets who  and who retweeets what analyses, respectively.

\subsection*{Weighted Log-odds of Phrases in Profile Descriptions of User Bios}\label{app:logodds}

\begin{table}[]
    \centering
    \begin{tabular}{c|p{10cm}}
     \textbf{Social Group}    & \textbf{Top 25 Phrases in Profile Descriptions of Influential Accounts}  \\ \toprule
    Group 3     & \textbf{bernie2020}, he, him, notmeus, she, medicareforall, her, \textbf{progressive}, berniesanders, blacklivesmatter, writer, blm, greennewdeal, gnd, activist, neverbiden, they, host, socialist, organizer, democratic socialist, author, alum, founder, generalstrike \\ \hline
    Group 5 &  he, she, him, bernie2020, her, medicareforall, m4a, notmeus, blm, they, blacklivesmatter, writer, medicare4all, \textbf{18}, fan account, berniesanders, politics, votegreen, \textbf{21}, artist, acab, demexit, them, neverbidennevertrump, \textbf{22} \\ \hline
    Group 11 & outline, \textbf{staff writer}, deadspin, curaffairs, n\textbf{ewrepublic}, writer, bylines, gmail, nytimes, vice, horror, \textbf{gqmagazine}, tv writer, tim, \textbf{trashfuturepod}, paste, \textbf{eattherichpod}, any, rip, labor, thebafflermag, listen to, \textbf{podcasts}, jewishcurrents, researcher   \\ \hline
    Group 19 & \textbf{nomiddleground}, bernie, green, \textbf{peoplesparty, freecollege,} freeassange, independent voter, bernieontheballot, \textbf{ventura2020}, tenforjustice, ibelievetarareade, votegreen, m4all, gogreen, nevertrumpneverbiden, end the wars, software engineer, bernietogreen, solidarity, 4apeoplesparty, \textbf{nocomradesunder1k}, living wage, bernienina2020, anti-establishment, greenparty2020   \\ \hline
    Group 27 &  dad, \textbf{workingfamilies}, \textbf{join us}, nycdsa, \textbf{cpdaction}, covering 2020, popdemoc, politico, nytimes, bernie, ufcw400, pplsaction, political reporter, \textbf{political strategist}, steering committee, wbng32035, national surrogate, israel, 2020 campaign reporter, organizing, bylines, homesguarantee, labor, field director, amarch4ourlives
  \\ \hline
    \end{tabular}
    \caption{\textbf{Top 25 personal identifiers per Bernie-supporting cluster in the who retweets whom network}}
    \label{tab:lo_prof}
\end{table}

Table~\ref{tab:lo_prof} presents the top 25 personal identifiers, extracted using the method described in the main text in the profile descriptions of influential accounts in each of the five Bernie-supporting social groups we identified in the who retweets whom network. In bold are identifiers that are most relevant to the analysis in the text.

\subsection*{Retweet Network Cluster Overview}


\hl{\begin{longtable}{l | p{10cm}}
  \hline
Group & Influencers \\ 
  \hline
1 & LouDobbs, SidneyPowell1, newtgingrich, RepMattGaetz, seanmdav, TomFitton, IngrahamAngle, MZHemingway, MariaBartiromo, brithume \\ 
  2 & JillWineBanks, MalcolmNance, tribelaw, JoeNBC, JoyceWhiteVance, BillKristol, RWPUSA, TimOBrien, TheRickWilson, robreiner \\ 
  3 & shaunking, KyleKulinski, briebriejoy, ninaturner, cenkuygur, davidsirota, krystalball, People4Bernie, ProudResister, peterdaou \\ 
  4 & ZachandMattShow, scottsantens, AarikaSamone, Zach\_Graumann, YangVets, EricQuachSpeaks, PagetKagy, HumanityForYang, marchandsteve, gang4610 \\ 
  5 & MADWAVYY, \_alextwt, susysucks, joonsjinn, g0rrin, thisisjustaride, howisollie, Grey\_IsTrue, MichiganSock, MamasteMadeline \\ 
  6 & kelliekelly23, Lybio, Ytweek1, blaze0497, ttocs35, RL9631, susansaga1, Destiny3650, Tombx7M, AnBeOnd \\ 
  7 & mattyglesias, daveweigel, Redistrict, NateSilver538, AsteadWesley, jmartNYT, Nate\_Cohn, jbarro, ForecasterEnten, sahilkapur \\ 
  8 & leandroruschel, allanldsantos, realpfigueiredo, Rconstantino, sergiodireita1, AnaPaulaVolei, bernardokuster2, AiltonBenedito, Biakicis, BolsonaroSP \\ 
  9 & MaihenH, EmmaRincon, OrlvndoA, cocando, jcsosazpurua, maibortpetit, estebangerbasi, RobertoCarlo14, realCarola2Hope, rosapantin1301 \\ 
  10 & JoeBiden, KamalaHarris, ProjectLincoln, PeteButtigieg, BarackObama, ewarren, BernieSanders, Jillbiden46, joncoopertweets, mmpadellan \\ 
  11 & ByYourLogic, willmenaker, GarbageApe, lib\_crusher, jackallisonLOL, cushbomb, liz\_franczak, adamjohnsonNYC, CarlBeijer, PrettyBadLefty \\ 
  12 & lebeaupecheral, \_\_Verlaine\_\_, GWGoldnadel, MarteauOlivier, kleensamsonite, GaucheMafia, andrebercoff, TrumpFranceInfo, Frederic1L1, yoyoM2018 \\ 
  13 & haciykk, nedimsener2010, zekibahce, medyaadami, ibrahimkaragul, yusufalabarda, BekirTiryakii, 06melihgokcek, TREmreErcis, turanbulent \\ 
  14 & realDonaldTrump, DonaldJTrumpJr, charliekirk11, RealJamesWoods, TrumpWarRoom, dbongino, RyanAFournier, kayleighmcenany, EricTrump, TeamTrump \\ 
  15 & Voice\_For\_India, TarekFatah, Shehzad\_Ind, ShefVaidya, rishibagree, HinduAmericans, UnSubtleDesi, davidfrawleyved, desimojito, sankrant \\ 
  16 & TeamWarren, TheStagmania, LeeSovaClaypool, SawyerHackett, JulianCastro, FredTJoseph, MorganRSperry, iramfali, JasonOverstreet, ambertamblyn \\ 
  17 & PeteForAmerica, Rodericka, TheStefanSmith, TheRyRichardson, ThePeteEffect, Chasten, mattcorridoni, deerretlaw, DJJudd, GeorgeHornedo \\ 
  18 & VincentCrypt46, cjtruth, intheMatrixxx, Inevitable\_ET, John\_F\_Kennnedy, prayingmedic, MajorPatriot, JuliansRum, X22Report, Jordan\_Sather\_ \\ 
  19 & SocialistMMA, JayThePopulist, GoodPoliticGuy, nodank\_, ThiaBallerina, HowieHawkins, benigma2017, herosnvrdie69, RantsByDesign, jvgraz \\ 
  20 & WonderKing82, KHiveQueenBee, ag\_due, notcapnamerica, eclecticbrotha, Ange\_Amene, blackwomenviews, josecanyousee, SashaBeaulu, TrinityMustache \\ 
  21 & AGHamilton29, neontaster, redsteeze, jtLOL, Neoavatara, JerryDunleavy, davidharsanyi, baseballcrank, SirajAHashmi, RBPundit \\ 
  22 & Tomo20309138, jack\_hikuma, sonkoubun, mei98862477, Ayaka2020LOVE, kohyu1952, kotamama318, NikoNe\_san\_2525, Qarmyjapan11, David\_R\_Stanton \\ 
  23 & TaylorJames04, ddupreejr, J\_Nova\_Kane, blvnnt\_\_, jiggyjayy2, GeorgeFoster72, kukulkano, PrinceHAK33M, FirstGentleman, ShannonSharpe \\ 
  24 & CMonteroOficial, ChalecosAmarill, Hispantv, jaarreaza, JorgeGestoso, teleSURtv, AlinaDuarte\_, MashiRafael, ActualidadRT, planwac \\ 
  25 & Education4Libs, MrJones\_tm, CarpeDonktum, AGWillliamBarr, alx, mgrant76308, Julietknows1, DilleyShow, NevadaElJefe, USMCSDI \\ 
  26 & Reuters, nytimes, business, CNN, spectatorindex, ABC, AP, WSJ, NBCNews, CBSNews \\ 
  27 & ChuckRocha, iPhilSomething, AbshirDSM, CaraKorte, TheBarbaraSmith, HeatherGautney, ZephyrTeachout, PramilaJayapal, BNeidhardt, anna\_bahr \\ 
  28 & paddydocherty, campbellclaret, mrjamesob, mikegalsworthy, peterjukes, derekjames150, DavidLammy, OxfordDiplomat, TheNewEuropean, ThatTimWalker \\ 
  29 & htommy998, ding\_gang, WlKD6iuxiZqBvm7, CanadaHimalaya, robert\_spalding, CyrusAParsa1, 0romanstwelve2, GHimalaya2, WarRoomPandemic, Safeguard008 \\ 
  30 & MichelleObama, DouglasEmhoff, mayaharris\_, DrBiden, meenaharris, CoryBooker, K\_JeanPierre, jemelehill, DemConvention, flywithkamala \\ 
  31 & KevinMKruse, pattonoswalt, atrupar, tori\_saylor, ddale8, GovWhitmer, RexChapman, JuddLegum, MaxKennerly, MollyJongFast \\ 
  32 & DrShayPhD, LATiffani1, Hoosiers1986, CHIZMAGA, G\_Actually, NickAdamsinUSA, Lrihendry, EvanAKilgore, PISDI0331, ACTBrigitte \\ 
  33 & DennisPotvinDem, 808constituent, CullenYossarian, shawna\_burley, DonnaLynnNH, Cheese12987, wanderlustyogi, AlanMyron, kayrosef, nikoCSFB \\ 
  34 & hermanntertsch, ivanedlm, CapitanBitcoin, ArturoVilla\_, alonso\_dm, ldpsincomplejos, CristinaSegui\_, juanrallo, sanchezdelreal, javiernegre10 \\ 
  35 & \\
   \hline
   \caption{\textbf{The top 10 influencers per cluster.} In terms of factor loadings, for the clusters identified in our ``who retweets whom'' clustering. Note that Group 35 had no influencer accounts, and consisted largely of noise} % needs to go inside longtable environment
\label{tab:descript}
\end{longtable}}

Table~\ref{tab:descript} provides a high-level overview of the clusters in the ``who retweets whom'' data by portraying the top 10 influencers in each cluster.  Usernames are provided for these accounts (and not anonymized) due to their public nature - each of these accounts were retweeted by at least 500 other Twitter users.

\end{document}
\endinput
%%
%% End of file `sample-manuscript.tex'.
